# Supplementary material for: Chitin Synthase Is Required for Cuticle Formation and Molting in the Chinese Mitten Crab Eriocheir sinensis
Source: Int J Mol Sci. 2025 Mar 6;26(5):2358. doi: 10.3390/ijms26052358 (PMC11900205; doi:10.3390/ijms26052358)
Supplement: Supplementary file 1 [file ijms-26-02358-s001.zip]

Archive with 1 entries (1 files):
- ijms-3464486-supplementary.pdf
